# Supplementary material for: ﻿Revision of Vanuatubasis Ober & Staniczek, 2009 (Odonata, Coenagrionidae), with description of seven new species
Source: Zookeys. 2022 Nov 9;1128:129–69. doi: 10.3897/zookeys.1128.89751 (PMC9836590; doi:10.3897/zookeys.1128.89751)
Supplement: XML Treatment for Vanuatubasis kapularum [file zookeys.1128.89751-treatment6.xml]

<!DOCTYPE tp:taxon-treatment
  PUBLIC "-//TaxonX//DTD Taxonomic Treatment Publishing DTD v0 20100105//EN" "tax-treatment-NSO.dtd">
<tp:taxon-treatment xmlns:tp="http://www.plazi.org/taxpub"><tp:treatment-meta><kwd-group><label>Taxon classification</label><kwd>
                  <named-content content-type="kingdom">Animalia</named-content>
                </kwd><kwd>
                  <named-content content-type="order">Odonata</named-content>
                </kwd><kwd>
                  <named-content content-type="family">Coenagrionidae</named-content>
                </kwd></kwd-group><mixed-citation publication-type="journal"><person-group><name><surname>Saxton</surname><given-names>Natalie A.</given-names></name><name><surname>Marinov</surname><given-names>Milen G.</given-names></name><name><surname>Bybee</surname><given-names>Seth M.</given-names></name></person-group><article-title>﻿Revision of <italic><tp:taxon-name><tp:taxon-name-part taxon-name-part-type="genus" reg="Vanuatubasis">Vanuatubasis</tp:taxon-name-part></tp:taxon-name></italic> Ober &amp; Staniczek, 2009 (<tp:taxon-name><tp:taxon-name-part taxon-name-part-type="order">Odonata</tp:taxon-name-part></tp:taxon-name>, <tp:taxon-name><tp:taxon-name-part taxon-name-part-type="family">Coenagrionidae</tp:taxon-name-part></tp:taxon-name>), with description of seven new species</article-title><source>Zookeys</source><day>09</day><month>11</month><year>2022</year><volume>1128</volume><fpage>129</fpage><lpage>169</lpage><pub-id pub-id-type="doi">10.3897/zookeys.1128.89751</pub-id></mixed-citation></tp:treatment-meta><tp:nomenclature><label>﻿</label><tp:taxon-name>
                <object-id xmlns:xlink="http://www.w3.org/1999/xlink" content-type="arpha" xlink:type="simple">615AD87D-5D04-5B01-A7EE-47F7CE250BF9</object-id>
                <tp:taxon-name-part taxon-name-part-type="genus" reg="Vanuatubasis">Vanuatubasis</tp:taxon-name-part>
                <tp:taxon-name-part taxon-name-part-type="species" reg="kapularum">kapularum</tp:taxon-name-part>
                <object-id xmlns:xlink="http://www.w3.org/1999/xlink" content-type="zoobank" xlink:type="simple">https://zoobank.org/B7579D85-263D-4251-82AC-67AD6AD1DD4E</object-id>
              </tp:taxon-name><tp:taxon-status xmlns:xlink="http://www.w3.org/1999/xlink" xlink:type="simple">sp. nov.</tp:taxon-status><xref ref-type="fig" rid="F6">Fig. 6</xref><xref ref-type="fig" rid="F20">, 20D</xref><xref ref-type="fig" rid="F21">, 21E</xref></tp:nomenclature><tp:treatment-sec sec-type="type material" id="SECID0EE3AG"><title>Type material.</title><p><bold><italic>Holotype</italic> (1</bold>♂ <bold><abbrev xmlns:xlink="http://www.w3.org/1999/xlink" content-type="institution" xlink:title="Monte L. Bean Museum, Brigham Young University, Provo, Utah, USA" id="ABBRID0EQ3AG" xlink:type="simple">BYU</abbrev>).</bold> “VANUATU: Efate Is., | Ulei, June 11 2019; | <named-content xmlns:xlink="http://www.w3.org/1999/xlink" content-type="dwc:verbatimCoordinates" xlink:type="simple"><named-content content-type="geo-json" specific-use="{&#34;type&#34;:&#34;Point&#34;,&#34;coordinates&#34;:[168.296000,-17.576800]}" id="NCID0EZ3AG" xlink:type="simple">-17.5768, 168.2960</named-content></named-content> | Coll: SM Bybee, GS Powell | #<abbrev xmlns:xlink="http://www.w3.org/1999/xlink" content-type="institution" xlink:title="Monte L. Bean Museum, Brigham Young University, Provo, Utah, USA" id="ABBRID0E53AG" xlink:type="simple">BYU</abbrev>-VU-2019”.</p><p><bold><italic>Paratypes</italic> (2</bold>♂♂ <bold><named-content xmlns:xlink="http://www.w3.org/1999/xlink" content-type="dwc:institutional_code" xlink:title="Bernice P. Bishop Museum, Honolulu, Hawaii, USA" xlink:href="http://grbio.org/institution/bishop-museum" xlink:type="simple">BPBM</named-content>, 7</bold>♂♂ <bold><abbrev xmlns:xlink="http://www.w3.org/1999/xlink" content-type="institution" xlink:title="Monte L. Bean Museum, Brigham Young University, Provo, Utah, USA" id="ABBRID0ES4AG" xlink:type="simple">BYU</abbrev>, 3</bold>♂♂ <bold><named-content xmlns:xlink="http://www.w3.org/1999/xlink" content-type="dwc:institutional_code" xlink:title="Natural History Museum, London, UK" xlink:href="http://grbio.org/institution/natural-history-museum-london" xlink:type="simple">NHM</named-content>, 4</bold>♂♂ <bold>1</bold>♀ <bold><named-content xmlns:xlink="http://www.w3.org/1999/xlink" content-type="dwc:institutional_code" xlink:title="New Zealand Arthropod Collection, Auckland, NZ" xlink:href="http://grbio.org/institution/new-zealand-arthropod-collection" xlink:type="simple">NZAC</named-content>). (6</bold>♂♂ <bold><abbrev xmlns:xlink="http://www.w3.org/1999/xlink" content-type="institution" xlink:title="Monte L. Bean Museum, Brigham Young University, Provo, Utah, USA" id="ABBRID0EJ5AG" xlink:type="simple">BYU</abbrev>, 3</bold>♂♂ <bold><named-content xmlns:xlink="http://www.w3.org/1999/xlink" content-type="dwc:institutional_code" xlink:title="Natural History Museum, London, UK" xlink:href="http://grbio.org/institution/natural-history-museum-london" xlink:type="simple">NHM</named-content>, 2</bold>♂♂ <bold><named-content xmlns:xlink="http://www.w3.org/1999/xlink" content-type="dwc:institutional_code" xlink:title="New Zealand Arthropod Collection, Auckland, NZ" xlink:href="http://grbio.org/institution/new-zealand-arthropod-collection" xlink:type="simple">NZAC</named-content>).</bold> “VANUATU: Efate Is., | Ulei, June 11 2019; | <named-content xmlns:xlink="http://www.w3.org/1999/xlink" content-type="dwc:verbatimCoordinates" xlink:type="simple"><named-content content-type="geo-json" specific-use="{&#34;type&#34;:&#34;Point&#34;,&#34;coordinates&#34;:[168.296000,-17.576800]}" id="NCID0EA6AG" xlink:type="simple">-17.5768, 168.2960</named-content></named-content> |Coll: SM Bybee, GS Powell | #<abbrev xmlns:xlink="http://www.w3.org/1999/xlink" content-type="institution" xlink:title="Monte L. Bean Museum, Brigham Young University, Provo, Utah, USA" id="ABBRID0EF6AG" xlink:type="simple">BYU</abbrev>-VU-2019” <bold>(1</bold>♂ <bold><abbrev xmlns:xlink="http://www.w3.org/1999/xlink" content-type="institution" xlink:title="Monte L. Bean Museum, Brigham Young University, Provo, Utah, USA" id="ABBRID0EN6AG" xlink:type="simple">BYU</abbrev>, 2</bold>♂♂ <bold><named-content xmlns:xlink="http://www.w3.org/1999/xlink" content-type="dwc:institutional_code" xlink:title="New Zealand Arthropod Collection, Auckland, NZ" xlink:href="http://grbio.org/institution/new-zealand-arthropod-collection" xlink:type="simple">NZAC</named-content></bold>) “VANUATU: Efate Is., | Mele Maat, June 11, 2019; <named-content xmlns:xlink="http://www.w3.org/1999/xlink" content-type="dwc:verbatimCoordinates" xlink:type="simple"><named-content content-type="geo-json" specific-use="{&#34;type&#34;:&#34;Point&#34;,&#34;coordinates&#34;:[168.255900,-17.675400]}" id="NCID0E36AG" xlink:type="simple">-17.6754, 168.2559</named-content></named-content> | Coll: SM Bybee, GS Powell | #<abbrev xmlns:xlink="http://www.w3.org/1999/xlink" content-type="institution" xlink:title="Monte L. Bean Museum, Brigham Young University, Provo, Utah, USA" id="ABBRID0EBABG" xlink:type="simple">BYU</abbrev>-VU-2019” <bold>(1</bold>♀ <bold><named-content xmlns:xlink="http://www.w3.org/1999/xlink" content-type="dwc:institutional_code" xlink:title="New Zealand Arthropod Collection, Auckland, NZ" xlink:href="http://grbio.org/institution/new-zealand-arthropod-collection" xlink:type="simple">NZAC</named-content></bold>) “VANUATU: Efate Is., | Devil’s Point Rd., -17.684167 |168.253638, 12.vi.2018, | coll. S. Bybee &amp; G. Powell”.</p><p><bold><italic>Allotype</italic> (1</bold>♀ <bold><abbrev xmlns:xlink="http://www.w3.org/1999/xlink" content-type="institution" xlink:title="Monte L. Bean Museum, Brigham Young University, Provo, Utah, USA" id="ABBRID0EWABG" xlink:type="simple">BYU</abbrev>).</bold> “VANUATU: Efate Is., | Mele Maat, June 11, 2019; <named-content xmlns:xlink="http://www.w3.org/1999/xlink" content-type="dwc:verbatimCoordinates" xlink:type="simple"><named-content content-type="geo-json" specific-use="{&#34;type&#34;:&#34;Point&#34;,&#34;coordinates&#34;:[168.255900,-17.675400]}" id="NCID0E6ABG" xlink:type="simple">-17.6754, 168.2559</named-content></named-content> | Coll: SM Bybee, GS Powell | #<abbrev xmlns:xlink="http://www.w3.org/1999/xlink" content-type="institution" xlink:title="Monte L. Bean Museum, Brigham Young University, Provo, Utah, USA" id="ABBRID0EEBBG" xlink:type="simple">BYU</abbrev>-VU-2019”.</p></tp:treatment-sec><tp:treatment-sec sec-type="description" id="SECID0EJBBG"><title>Description of holotype.</title><p><bold><italic>Head</italic></bold>: Labium overall pale beige; labrum blue, with black latero-posterior edges and medially, a depressed black spot at posterior edge; anteclypeus blue; genae, and mandibles (expect for reddish brown tips) blue with dark brown anterolateral edges; postclypeus overall covered by a black bar that begins medially and extends to the anterior edge, not extending to the blue, anterior corners; frons black medially, with blue lateral edges, abruptly changing to black posteriorly; scapes, and pedicels black, flagella dark brown and lightening apically; vertex and rear of head black with line of setae, a bronze shimmer, and white pruinescence; a pair of white post-ocular spots present; three pale ocelli with beige patch apical of the median ocellus; eyes green.</p><p><bold><italic>Thorax</italic></bold>: Prothorax dorsally black with a bronze shimmer; laterally mottled appearance with dark brown, blue and hints of green; pronotum black with white pruinescence, latero-posterior corners rounded to obtuse angles and slightly explanate, mid-line obviously indented across the pronotum, hind lobe with raised ridge that is shorter than the width of the pronotum, overall sinusoidal, is curved outward medially, and extends to a sharp point that protrudes posteriorly; mesostigmal plate black with blue edges, interior edges protruding posteriorly, and raised to form very short lobes. Pterothorax with black carina; laterally, mesepisternum with black stripe reaching the dorsal carina and reaching over 1/2 the mesepimeron; blue stripe across the interpleural suture; metepisternum overall dark brown with black line located on metapleural suture near the base of the wings, extending ~ 1/6 the suture’s length; mesinfraepisternum black; metepimeron dark black and lightening anteriorly with white pruinescence; coxae, trochanters, and femora dorsally dark brown and ventrally beige with black spines; tibiae beige with smaller spines than that of the femora; tarsi beige with brown edges and small, dense spines; pale brown tarsal claws that darken apically to reddish tips, claws with a small tooth located on the basal 1/4 of their length.</p><fig id="F6" position="float" orientation="portrait"><object-id xmlns:xlink="http://www.w3.org/1999/xlink" content-type="doi" xlink:type="simple">10.3897/zookeys.1128.89751.figure6</object-id><object-id xmlns:xlink="http://www.w3.org/1999/xlink" content-type="arpha" xlink:type="simple">D54AF17A-2752-5C4E-B048-B7442B3201D2</object-id><label>Figure 6.</label><caption><p><italic><tp:taxon-name><tp:taxon-name-part taxon-name-part-type="genus" reg="Vanuatubasis">Vanuatubasis</tp:taxon-name-part><tp:taxon-name-part taxon-name-part-type="species" reg="kapularum">kapularum</tp:taxon-name-part></tp:taxon-name></italic> Holotype (♂ <abbrev xmlns:xlink="http://www.w3.org/1999/xlink" content-type="institution" xlink:title="Monte L. Bean Museum, Brigham Young University, Provo, Utah, USA" id="ABBRID0EOCBG" xlink:type="simple">BYU</abbrev>) <bold>A</bold> dorsal thorax <bold>B</bold> lateral terminalia <bold>C</bold> dorsal terminalia <bold>D</bold> lateral habitus <italic><tp:taxon-name><tp:taxon-name-part taxon-name-part-type="genus" reg="Vanuatubasis">V.</tp:taxon-name-part><tp:taxon-name-part taxon-name-part-type="species" reg="kapularum">kapularum</tp:taxon-name-part></tp:taxon-name></italic> Allotype (♀ <abbrev xmlns:xlink="http://www.w3.org/1999/xlink" content-type="institution" xlink:title="Monte L. Bean Museum, Brigham Young University, Provo, Utah, USA" id="ABBRID0EGDBG" xlink:type="simple">BYU</abbrev>) <bold>E</bold> dorsal thorax <bold>F</bold> lateral terminalia. Scale bars: 0.5 mm.</p></caption><graphic xmlns:xlink="http://www.w3.org/1999/xlink" xlink:href="zookeys-1128-129_article-89751__-g006.jpg" position="float" orientation="portrait" xlink:type="simple" id="oo_767332.jpg"><uri content-type="original_file" xlink:type="simple">https://binary.pensoft.net/fig/767332</uri></graphic></fig><p><bold><italic>Wings</italic></bold>: Hyaline with dark brown to black venation that thickens dorsally; pterostigma pale brown and rhombus-shaped, darkest on the edges; CuP halfway between antenodals in both wings; arculus just distal of second antenodal crossvein in both wings; discoidal cells unequal with <abbrev xmlns:xlink="http://www.w3.org/1999/xlink" xlink:title="forewing" id="ABBRID0E2DBG" xlink:type="simple">FW</abbrev> dorsal edge being 1/2 as long as <abbrev xmlns:xlink="http://www.w3.org/1999/xlink" xlink:title="hindwing" id="ABBRID0E6DBG" xlink:type="simple">HW</abbrev>. Nodal index: 15/2–2/13 in <abbrev xmlns:xlink="http://www.w3.org/1999/xlink" xlink:title="forewing" id="ABBRID0EDEBG" xlink:type="simple">FW</abbrev> and 12/2–2/12 in <abbrev xmlns:xlink="http://www.w3.org/1999/xlink" xlink:title="hindwing" id="ABBRID0EHEBG" xlink:type="simple">HW</abbrev>.</p><p><bold><italic>Abdomen</italic></bold>: Overall with dark brown to black dorsal stripe extending from S1–S10 and lightening to brown laterally, brown reaching ventrally at posterior edge of S3–S6, pale brown setae; S1 blue with white pruinescence; S2–S9 yellow; S9 with dorsal blue spot on posterior end; S10 with a pair of blue patches laterally; cerci dark brown with pale brown setae and appearing as a curved crescent shape dorsally, internal margins touching continuously with black, bulbous tips; paraprocts in dorsal view dark brown and darkening apically, with bumpy texture; in the lateral perspective the lobes are roughly triangular and tapering apically to form small, acutely rounded lobe, dorsal edge sloping ventrally and ventral edge expanding ventrally to form a small lump before abruptly tapering to rounded apex.</p><p><bold><italic>Measurements</italic> (mm)</bold>: total length 41 mm, abdomen 35 mm, <abbrev xmlns:xlink="http://www.w3.org/1999/xlink" xlink:title="hindwing" id="ABBRID0EZEBG" xlink:type="simple">HW</abbrev> 21 mm.</p><p><bold><italic>Variation</italic>. Male.</bold> Blue dorsal patch on S9 variable in shape and size; S10 lateral blue spots appear cream colored in some specimens. Size of the brown stripe on the metepisternum is somewhat variable. Immature males are yellow to dark beige. <bold><italic>Measurements</italic> (mm)</bold>: total length 39–42 mm, abdomen 33–36 mm, <abbrev xmlns:xlink="http://www.w3.org/1999/xlink" xlink:title="hindwing" id="ABBRID0EIFBG" xlink:type="simple">HW</abbrev> 21–22 mm (<italic>n</italic> = 10).</p></tp:treatment-sec><tp:treatment-sec sec-type="description" id="SECID0EOFBG"><title>Description of allotype.</title><p><bold><italic>Head</italic></bold>: Labium overall pale beige; labrum brown medially lightening towards the edges, except for dark brown postero-lateral edges and slightly indented medially dark brown spot at posterior edge; anteclypeus, genae, and mandibles (expect for reddish tips) pale brown; postclypeus translucent pale brown, with darker bar stretching across on the medial, anterior edge; frons pale brown abruptly changing to dark black posteriorly; scapes, and pedicels light brown, flagella pale brown and lightening apically; vertex and rear of head black with line of setae, a bronze shimmer, and faint white pruinescence; three pale ocelli with a beige patch apical of the median ocellus; eyes green.</p><p><bold><italic>Thorax</italic></bold>: Prothorax dorsally black; laterally yellow with pale brown stripes; pronotum black medially with yellow lateral edges, latero-posterior corners rounded to obtuse angles and weakly explanate, mid-line obviously indented across the pronotum, hind lobe with raised ridge that is shorter than the width of the pronotum, is curved outward medially, and extends to a sharp point that protrudes posteriorly; mesostigmal black with yellow lateral edges, roughly triangular and not slightly raised medially. Pterothorax with black carina, laterally mesepisternum with black stripe reaching the dorsal carina and extending ~ 1/3 of the mesepisternum; latter 1/3 of mesepisternum yellow; mesepimeron yellow with short, black medial stripe; pale brown mesepisternum; metepisternum overall yellow, with short, black line located on metapleural suture near the base of the wings, extending ~ 1/6 the suture’s length; mesinfraepisternum yellow with dark brown medial spot; metepimeron pale yellow and lightening ventrally; coxae, trochanters, and femora dorsally brown and ventrally pale beige with black spines; tibiae pale brown with slightly darker, and smaller, spines than that of the femora; tarsi beige with dark brown edges and small, dense spines; pale brown tarsal claws that darken apically to reddish tips, claws with a small tooth located on the basal 1/4 of their length.</p><p><bold><italic>Wings</italic></bold>: Hyaline with dark brown venation; pterostigma pale brown and rhombus-shaped; CuP halfway between antenodals in <abbrev xmlns:xlink="http://www.w3.org/1999/xlink" xlink:title="forewing" id="ABBRID0EHGBG" xlink:type="simple">FW</abbrev>, and slightly proximal to halfway in <abbrev xmlns:xlink="http://www.w3.org/1999/xlink" xlink:title="hindwing" id="ABBRID0ELGBG" xlink:type="simple">HW</abbrev>; arculus at second antenodal crossvein in both wings; discoidal cells unequal with <abbrev xmlns:xlink="http://www.w3.org/1999/xlink" xlink:title="forewing" id="ABBRID0EPGBG" xlink:type="simple">FW</abbrev> dorsal edge being 1/2 as long as <abbrev xmlns:xlink="http://www.w3.org/1999/xlink" xlink:title="hindwing" id="ABBRID0ETGBG" xlink:type="simple">HW</abbrev>. Nodal index: 13/2–2/12 in <abbrev xmlns:xlink="http://www.w3.org/1999/xlink" xlink:title="forewing" id="ABBRID0EXGBG" xlink:type="simple">FW</abbrev> and 12/2–2/11 in <abbrev xmlns:xlink="http://www.w3.org/1999/xlink" xlink:title="hindwing" id="ABBRID0E2GBG" xlink:type="simple">HW</abbrev>.</p><p><bold><italic>Abdomen</italic></bold>: Overall yellow with black dorsal stripe extending from S1–S9 and lightening towards the edges, with pale brown setae; black carina stripe extending ventrally on terminal edges of S2–S6; S9 with pale dorsal patch extending 3/4 of its length; S10 pale dorsally. Ovipositor overall beige, with brownish red serrated ventral edge, and pale brown setae; stylus with rounded edges, pale brown and lightening apically; gonapophysis reddish brown with slightly serrated dorsal edge. Cerci roughly triangular, dark brown, and narrowing to a rounded, acute point, dorsal edge straight.</p><p><bold><italic>Measurements</italic> (mm)</bold>: total length 37 mm, abdomen 32 mm, <abbrev xmlns:xlink="http://www.w3.org/1999/xlink" xlink:title="hindwing" id="ABBRID0ENHBG" xlink:type="simple">HW</abbrev> 21 mm.</p></tp:treatment-sec><tp:treatment-sec sec-type="diagnosis" id="SECID0ERHBG"><title>Diagnosis.</title><p><bold>Male.</bold><italic><tp:taxon-name><tp:taxon-name-part taxon-name-part-type="genus" reg="Vanuatubasis">Vanuatubasis</tp:taxon-name-part><tp:taxon-name-part taxon-name-part-type="species" reg="kapularum">kapularum</tp:taxon-name-part></tp:taxon-name></italic> can be distinguished from all other <italic><tp:taxon-name><tp:taxon-name-part taxon-name-part-type="genus" reg="Vanuatubasis">Vanuatubasis</tp:taxon-name-part></tp:taxon-name></italic>, besides <italic><tp:taxon-name><tp:taxon-name-part taxon-name-part-type="genus" reg="Vanuatubasis">V.</tp:taxon-name-part><tp:taxon-name-part taxon-name-part-type="species" reg="nunggoli">nunggoli</tp:taxon-name-part></tp:taxon-name></italic> by the presence of dark brown thoracic coloring on the metepisternum. It can be distinguished from <italic><tp:taxon-name><tp:taxon-name-part taxon-name-part-type="genus" reg="Vanuatubasis">V.</tp:taxon-name-part><tp:taxon-name-part taxon-name-part-type="species" reg="nunggoli">nunggoli</tp:taxon-name-part></tp:taxon-name></italic> due to by having pale yellow paraprocts with dark tips, dorsally with inner angles forming ~ 90° angle and by the bright blue labrum. <bold>Female.</bold><italic><tp:taxon-name><tp:taxon-name-part taxon-name-part-type="genus" reg="Vanuatubasis">Vanuatubasis</tp:taxon-name-part><tp:taxon-name-part taxon-name-part-type="species" reg="kapularum">kapularum</tp:taxon-name-part></tp:taxon-name></italic> can be distinguished from other <italic><tp:taxon-name><tp:taxon-name-part taxon-name-part-type="genus" reg="Vanuatubasis">Vanuatubasis</tp:taxon-name-part></tp:taxon-name></italic> females by having a black area dorsally on S9 with relatively straight edges, dark colored cerci, and having the dorso-posterior corners of the mesostigmal plates raised in a small auricle.</p></tp:treatment-sec><tp:treatment-sec sec-type="variation" id="SECID0EVJBG"><title>Variation.</title><p><bold>Male.</bold> Blue dorsal patch on S9 variable in shape and size; S10 lateral blue spots appear cream colored in some specimens. Size of the brown stripe on the metepisternum is somewhat variable. Immature males are yellow to dark beige. <bold><italic>Measurements</italic> (mm)</bold>: total length 39–42 mm, abdomen 33–36 mm, <abbrev xmlns:xlink="http://www.w3.org/1999/xlink" xlink:title="hindwing" id="ABBRID0EBKBG" xlink:type="simple">HW</abbrev> 21–22 mm (<italic>n</italic> = 10). <bold>Female.</bold> S9 and S10 dorsal patch blue in some specimens; thoracic coloring more blue than yellow in mature specimens. <bold><italic>Measurements</italic> (mm)</bold>: total length 37–40 mm, abdomen 32–34 mm, <abbrev xmlns:xlink="http://www.w3.org/1999/xlink" xlink:title="hindwing" id="ABBRID0ENKBG" xlink:type="simple">HW</abbrev> 21–22 mm (<italic>n</italic> = 2).</p></tp:treatment-sec><tp:treatment-sec sec-type="distribution" id="SECID0ETKBG"><title>Distribution.</title><p>Efate, Vanuatu.</p></tp:treatment-sec><tp:treatment-sec sec-type="etymology" id="SECID0EYKBG"><title>Etymology.</title><p>The specific epithet <italic><tp:taxon-name><tp:taxon-name-part taxon-name-part-type="genus" reg="Vanuatubasis"/><tp:taxon-name-part taxon-name-part-type="species" reg="kapularum">kapularum</tp:taxon-name-part></tp:taxon-name></italic> is here treated as a noun in the genitive case, in honor of the Kapula family who were among the first to show us the wonders of Vanuatu.</p></tp:treatment-sec><tp:treatment-sec sec-type="notes" id="SECID0EILBG"><title>Notes.</title><p>This species was observed feeding on spiders at the Ewor River locality. One male specimen was collected with a spider in its mandibles.</p></tp:treatment-sec><tp:treatment-sec><!--Section generated to contain objects referenced in tp:taxon-treatment.--><fig id="F20" position="float" orientation="portrait"><object-id xmlns:xlink="http://www.w3.org/1999/xlink" content-type="doi" xlink:type="simple">10.3897/zookeys.1128.89751.figure20</object-id><object-id xmlns:xlink="http://www.w3.org/1999/xlink" content-type="arpha" xlink:type="simple">FA80FA3A-0D1D-58C1-BDCE-F83E4CE78A52</object-id><label>Figure 20.</label><caption><p>Male dorso-posterior and dorsal terminalia of <bold>A</bold><italic><tp:taxon-name><tp:taxon-name-part taxon-name-part-type="genus" reg="Vanuatubasis">V.</tp:taxon-name-part><tp:taxon-name-part taxon-name-part-type="species" reg="bidens">bidens</tp:taxon-name-part></tp:taxon-name></italic><bold>B</bold><italic><tp:taxon-name><tp:taxon-name-part taxon-name-part-type="genus" reg="Vanuatubasis">V.</tp:taxon-name-part><tp:taxon-name-part taxon-name-part-type="species" reg="evelynae">evelynae</tp:taxon-name-part></tp:taxon-name></italic><bold>C</bold><italic><tp:taxon-name><tp:taxon-name-part taxon-name-part-type="genus" reg="Vanuatubasis">V.</tp:taxon-name-part><tp:taxon-name-part taxon-name-part-type="species" reg="insularivorum">insularivorum</tp:taxon-name-part></tp:taxon-name></italic><bold>D</bold><italic><tp:taxon-name><tp:taxon-name-part taxon-name-part-type="genus" reg="Vanuatubasis">V.</tp:taxon-name-part><tp:taxon-name-part taxon-name-part-type="species" reg="kapularum">kapularum</tp:taxon-name-part></tp:taxon-name></italic><bold>E</bold><italic><tp:taxon-name><tp:taxon-name-part taxon-name-part-type="genus" reg="Vanuatubasis">V.</tp:taxon-name-part><tp:taxon-name-part taxon-name-part-type="species" reg="malekulana">malekulana</tp:taxon-name-part></tp:taxon-name></italic><bold>F</bold><italic><tp:taxon-name><tp:taxon-name-part taxon-name-part-type="genus" reg="Vanuatubasis">V.</tp:taxon-name-part><tp:taxon-name-part taxon-name-part-type="species" reg="nunggoli">nunggoli</tp:taxon-name-part></tp:taxon-name></italic><bold>G</bold><italic><tp:taxon-name><tp:taxon-name-part taxon-name-part-type="genus" reg="Vanuatubasis">V.</tp:taxon-name-part><tp:taxon-name-part taxon-name-part-type="species" reg="santoensis">santoensis</tp:taxon-name-part></tp:taxon-name></italic>.</p></caption><graphic xmlns:xlink="http://www.w3.org/1999/xlink" xlink:href="zookeys-1128-129_article-89751__-g020.jpg" position="float" orientation="portrait" xlink:type="simple" id="oo_767346.jpg"><uri content-type="original_file" xlink:type="simple">https://binary.pensoft.net/fig/767346</uri></graphic></fig><fig id="F21" position="float" orientation="portrait"><object-id xmlns:xlink="http://www.w3.org/1999/xlink" content-type="doi" xlink:type="simple">10.3897/zookeys.1128.89751.figure21</object-id><object-id xmlns:xlink="http://www.w3.org/1999/xlink" content-type="arpha" xlink:type="simple">29CB86C1-D953-52BC-958C-B7211F13D70D</object-id><label>Figure 21.</label><caption><p>Female face and dorsal terminalia of <bold>A</bold><italic><tp:taxon-name><tp:taxon-name-part taxon-name-part-type="genus" reg="Vanuatubasis">V.</tp:taxon-name-part><tp:taxon-name-part taxon-name-part-type="species" reg="bidens">bidens</tp:taxon-name-part></tp:taxon-name></italic><bold>B</bold><italic><tp:taxon-name><tp:taxon-name-part taxon-name-part-type="genus" reg="Vanuatubasis">V.</tp:taxon-name-part><tp:taxon-name-part taxon-name-part-type="species" reg="discontinua">discontinua</tp:taxon-name-part></tp:taxon-name></italic><bold>C</bold><italic><tp:taxon-name><tp:taxon-name-part taxon-name-part-type="genus" reg="Vanuatubasis">V.</tp:taxon-name-part><tp:taxon-name-part taxon-name-part-type="species" reg="evelynae">evelynae</tp:taxon-name-part></tp:taxon-name></italic><bold>D</bold><italic><tp:taxon-name><tp:taxon-name-part taxon-name-part-type="genus" reg="Vanuatubasis">V.</tp:taxon-name-part><tp:taxon-name-part taxon-name-part-type="species" reg="insularivorum">insularivorum</tp:taxon-name-part></tp:taxon-name></italic><bold>E</bold><italic><tp:taxon-name><tp:taxon-name-part taxon-name-part-type="genus" reg="Vanuatubasis">V.</tp:taxon-name-part><tp:taxon-name-part taxon-name-part-type="species" reg="kapularum">kapularum</tp:taxon-name-part></tp:taxon-name></italic><bold>F</bold><italic><tp:taxon-name><tp:taxon-name-part taxon-name-part-type="genus" reg="Vanuatubasis">V.</tp:taxon-name-part><tp:taxon-name-part taxon-name-part-type="species" reg="malekulana">malekulana</tp:taxon-name-part></tp:taxon-name></italic><bold>G</bold><italic><tp:taxon-name><tp:taxon-name-part taxon-name-part-type="genus" reg="Vanuatubasis">V.</tp:taxon-name-part><tp:taxon-name-part taxon-name-part-type="species" reg="nunggoli">nunggoli</tp:taxon-name-part></tp:taxon-name></italic><bold>H</bold><italic><tp:taxon-name><tp:taxon-name-part taxon-name-part-type="genus" reg="Vanuatubasis">V.</tp:taxon-name-part><tp:taxon-name-part taxon-name-part-type="species" reg="rhomboides">rhomboides</tp:taxon-name-part></tp:taxon-name></italic><bold>I</bold><italic><tp:taxon-name><tp:taxon-name-part taxon-name-part-type="genus" reg="Vanuatubasis">V.</tp:taxon-name-part><tp:taxon-name-part taxon-name-part-type="species" reg="santoensis">santoensis</tp:taxon-name-part></tp:taxon-name></italic><bold>J</bold><italic><tp:taxon-name><tp:taxon-name-part taxon-name-part-type="genus" reg="Vanuatubasis">V.</tp:taxon-name-part><tp:taxon-name-part taxon-name-part-type="species" reg="xanthochroa">xanthochroa</tp:taxon-name-part></tp:taxon-name></italic>.</p></caption><graphic xmlns:xlink="http://www.w3.org/1999/xlink" xlink:href="zookeys-1128-129_article-89751__-g021.jpg" position="float" orientation="portrait" xlink:type="simple" id="oo_767347.jpg"><uri content-type="original_file" xlink:type="simple">https://binary.pensoft.net/fig/767347</uri></graphic></fig></tp:treatment-sec></tp:taxon-treatment>
