# Supplementary material for: ﻿Revision of Vanuatubasis Ober & Staniczek, 2009 (Odonata, Coenagrionidae), with description of seven new species
Source: Zookeys. 2022 Nov 9;1128:129–69. doi: 10.3897/zookeys.1128.89751 (PMC9836590; doi:10.3897/zookeys.1128.89751)
Supplement: XML Treatment for Vanuatubasis santoensis [file zookeys.1128.89751-treatment10.xml]

<!DOCTYPE tp:taxon-treatment
  PUBLIC "-//TaxonX//DTD Taxonomic Treatment Publishing DTD v0 20100105//EN" "tax-treatment-NSO.dtd">
<tp:taxon-treatment xmlns:tp="http://www.plazi.org/taxpub"><tp:treatment-meta><kwd-group><label>Taxon classification</label><kwd>
                  <named-content content-type="kingdom">Animalia</named-content>
                </kwd><kwd>
                  <named-content content-type="order">Odonata</named-content>
                </kwd><kwd>
                  <named-content content-type="family">Coenagrionidae</named-content>
                </kwd></kwd-group><mixed-citation publication-type="journal"><person-group><name><surname>Saxton</surname><given-names>Natalie A.</given-names></name><name><surname>Marinov</surname><given-names>Milen G.</given-names></name><name><surname>Bybee</surname><given-names>Seth M.</given-names></name></person-group><article-title>﻿Revision of <italic><tp:taxon-name><tp:taxon-name-part taxon-name-part-type="genus" reg="Vanuatubasis">Vanuatubasis</tp:taxon-name-part></tp:taxon-name></italic> Ober &amp; Staniczek, 2009 (<tp:taxon-name><tp:taxon-name-part taxon-name-part-type="order">Odonata</tp:taxon-name-part></tp:taxon-name>, <tp:taxon-name><tp:taxon-name-part taxon-name-part-type="family">Coenagrionidae</tp:taxon-name-part></tp:taxon-name>), with description of seven new species</article-title><source>Zookeys</source><day>09</day><month>11</month><year>2022</year><volume>1128</volume><fpage>129</fpage><lpage>169</lpage><pub-id pub-id-type="doi">10.3897/zookeys.1128.89751</pub-id></mixed-citation></tp:treatment-meta><tp:nomenclature><label>﻿</label><tp:taxon-name>
                <object-id xmlns:xlink="http://www.w3.org/1999/xlink" content-type="arpha" xlink:type="simple">D8738B6A-CDCB-5BC9-AC8E-9FE4849ED810</object-id>
                <tp:taxon-name-part taxon-name-part-type="genus" reg="Vanuatubasis">Vanuatubasis</tp:taxon-name-part>
                <tp:taxon-name-part taxon-name-part-type="species" reg="santoensis">santoensis</tp:taxon-name-part>
              </tp:taxon-name><tp:taxon-authority>Ober &amp; Staniczek, 2009</tp:taxon-authority><xref ref-type="fig" rid="F10">Figs 10</xref><xref ref-type="fig" rid="F20">, 20G</xref><xref ref-type="fig" rid="F21">, 21I</xref><tp:nomenclature-citation-list><tp:nomenclature-citation><tp:taxon-name>
                    <tp:taxon-name-part taxon-name-part-type="genus" reg="Vanuatubasis">Vanuatubasis</tp:taxon-name-part>
                    <tp:taxon-name-part taxon-name-part-type="species" reg="santoensis">santoensis</tp:taxon-name-part>
                  </tp:taxon-name><comment>Ober &amp; Staniczek (2009): 487–490.</comment></tp:nomenclature-citation></tp:nomenclature-citation-list></tp:nomenclature><tp:treatment-sec sec-type="remarks" id="SECID0EVSAI"><title>Remark.</title><p><italic><tp:taxon-name><tp:taxon-name-part taxon-name-part-type="genus" reg="Vanuatubasis">Vanuatubasis</tp:taxon-name-part><tp:taxon-name-part taxon-name-part-type="species" reg="santoensis">santoensis</tp:taxon-name-part></tp:taxon-name></italic> was known by males only. Here we describe the female.</p></tp:treatment-sec><tp:treatment-sec sec-type="material" id="SECID0EGTAI"><title>Material examined.</title><p><bold><italic>Holotype</italic> (1</bold>♂ <bold><named-content xmlns:xlink="http://www.w3.org/1999/xlink" content-type="dwc:institutional_code" xlink:title="Staatliches Museum für Naturkunde, Stuttgart, DE" xlink:href="http://grbio.org/institution/staatliches-museum-fuer-naturkund-stuttgart" xlink:type="simple">SMNS</named-content>).</bold> “Vanuatubasis santoensis ♂ HOLOTYPE | <xref ref-type="bibr" rid="B9">Ober and Staniczek 2009</xref> | Vanuatu, Sanma Province | Espiritu Santo, surroundings of | Penaoru, Penaoru River|leg. A.H. Staniczek and M. Pallmann, 13.XI.2006 | det. S.V. Ober, 21.VII.2008 | coll.- | <xref ref-type="bibr" rid="B9">Ober and Staniczek 2009</xref> | <named-content xmlns:xlink="http://www.w3.org/1999/xlink" content-type="dwc:verbatimCoordinates" xlink:type="simple"><named-content content-type="geo-json" specific-use="{&#34;type&#34;:&#34;Point&#34;,&#34;coordinates&#34;:[166.633160,-14.961050]}" id="NCID0ENUAI" xlink:type="simple">14.96105°S, 166.63316°E</named-content></named-content> 90 m | ODO 000242 K.” <bold>(4</bold>♂♂ <bold><abbrev xmlns:xlink="http://www.w3.org/1999/xlink" content-type="institution" xlink:title="Monte L. Bean Museum, Brigham Young University, Provo, Utah, USA" id="ABBRID0EVUAI" xlink:type="simple">BYU</abbrev>)</bold> “VANUATU: Santo Is: | Wailapa, -15.5781 | 167.0024, 6.vi.2018, coll, | S. Bybee and G. Powell” <bold>(1</bold>♂ <bold><abbrev xmlns:xlink="http://www.w3.org/1999/xlink" content-type="institution" xlink:title="Monte L. Bean Museum, Brigham Young University, Provo, Utah, USA" id="ABBRID0E5UAI" xlink:type="simple">BYU</abbrev>)</bold> “VANUATU: Santo Is: | Narango, -15.6274 | 166.8535, 4.vi.2018, | coll, S. Bybee and G. Powell” <bold>(2</bold>♂♂ <bold><abbrev xmlns:xlink="http://www.w3.org/1999/xlink" content-type="institution" xlink:title="Monte L. Bean Museum, Brigham Young University, Provo, Utah, USA" id="ABBRID0EHVAI" xlink:type="simple">BYU</abbrev>)</bold> “VANUATU: Santo Is: | Narango, -15.5538 | 166.9814, 4.vi.2018, | coll, S. Bybee and G. Powell” <bold>(12</bold>♂♂ <bold>4</bold>♀♀ <bold><abbrev xmlns:xlink="http://www.w3.org/1999/xlink" content-type="institution" xlink:title="Monte L. Bean Museum, Brigham Young University, Provo, Utah, USA" id="ABBRID0ESVAI" xlink:type="simple">BYU</abbrev>)</bold> “VANUATU: Santo Is: | Ipayato, -15.6296| 166.8426, 4 vi.2018. | coll. S. Bybee and G. Powell” <bold>(5</bold>♀♀ <bold><abbrev xmlns:xlink="http://www.w3.org/1999/xlink" content-type="institution" xlink:title="Monte L. Bean Museum, Brigham Young University, Provo, Utah, USA" id="ABBRID0E2VAI" xlink:type="simple">BYU</abbrev>)</bold> “VANUATU: Santo Is: Felea |<named-content xmlns:xlink="http://www.w3.org/1999/xlink" content-type="dwc:verbatimCoordinates" xlink:type="simple"><named-content content-type="geo-json" specific-use="{&#34;type&#34;:&#34;Point&#34;,&#34;coordinates&#34;:[166.842600,-15.383900]}" id="NCID0EEWAI" xlink:type="simple"> -15.3839 166.8426</named-content></named-content>, 4.vi.2018, | coll, S. Bybee and G. Powell”</p><p><bold><italic>Paratypes</italic> (2</bold>♂♂ <bold><named-content xmlns:xlink="http://www.w3.org/1999/xlink" content-type="dwc:institutional_code" xlink:title="Staatliches Museum für Naturkunde, Stuttgart, DE" xlink:href="http://grbio.org/institution/staatliches-museum-fuer-naturkund-stuttgart" xlink:type="simple">SMNS</named-content>).</bold> same label data as Holotype with the following barcode numbers: ODO 000246 K, ODO 000247 K. <bold>(1</bold>♂ <bold><named-content xmlns:xlink="http://www.w3.org/1999/xlink" content-type="dwc:institutional_code" xlink:title="Staatliches Museum für Naturkunde, Stuttgart, DE" xlink:href="http://grbio.org/institution/staatliches-museum-fuer-naturkund-stuttgart" xlink:type="simple">SMNS</named-content>).</bold> “Vanuatu, Sanma Province | Espiritu Santo, surroundings of Tasmate, Paé River, <named-content xmlns:xlink="http://www.w3.org/1999/xlink" content-type="dwc:verbatimCoordinates" xlink:type="simple"><named-content content-type="geo-json" specific-use="{&#34;type&#34;:&#34;Point&#34;,&#34;coordinates&#34;:[166.687060,-15.217500]}" id="NCID0EDXAI" xlink:type="simple">15.2175°S, 166.68706°E</named-content></named-content>, 139 m, 11.XI.2006, leg. A.H. Staniczek and M. Pallmann”, with the following barcode number: ODO 000245 K. <bold>(2</bold>♂♂ <bold>SNMS, 2</bold>♂♂ <bold><named-content xmlns:xlink="http://www.w3.org/1999/xlink" content-type="dwc:institutional_code" xlink:title="Muséum National d’Histoire Naturelle, Paris, FR" xlink:href="http://grbio.org/institution/museum-national-dhistoire-naturelle-2" xlink:type="simple">MNHN</named-content>).</bold> “Vanuatu, Sanma Province, Espiritu Santo, surroundings of Tasmate, Mamasa River, <named-content xmlns:xlink="http://www.w3.org/1999/xlink" content-type="dwc:verbatimCoordinates" xlink:type="simple"><named-content content-type="geo-json" specific-use="{&#34;type&#34;:&#34;Point&#34;,&#34;coordinates&#34;:[166.677050,-15.209760]}" id="NCID0EWXAI" xlink:type="simple">15.20976°S, 166.67705°E</named-content></named-content>, 20 m, 9.XI.2006, leg. A. H. Staniczek and M. Pallmann”, SNMS specimens with the following barcodes: ODO 000243 K, ODO 000244 K.</p></tp:treatment-sec><tp:treatment-sec sec-type="description" id="SECID0E2XAI"><title>Description of the female.</title><p><bold><italic>Head</italic></bold>: Labium overall pale beige; labrum pale green with brown latero-posterior edges and small, slightly indented medially brown spot at posterior edge; anteclypeus, genae, and mandibles (expect for reddish tips) pale green; postclypeus translucent brown with green lateral edges; frons pale green, turning black posteriorly; scapes, pedicels, and flagella pale brown; vertex and rear of head black with line of setae and a bronze shimmer; three pale ocelli with small beige patch apical of the median ocellus; two white post-ocular spots; eyes pale green.</p><p><bold><italic>Thorax</italic></bold>: Prothorax dorsally black; laterally green; pronotum black medially with brown edges, latero-posterior corners rounded to acute angles and weakly explanate, mid-line obviously indented across the pronotum, hind lobe with raised ridge that is shorter than the width of the pronotum, is curved outward medially, and extends to a sharp, rounded point that protrudes posteriorly; mesostigmal plate black with green lateral edges and not significantly raised. Pterothorax with black carina; laterally mesepisternum with black stripe reaching the dorsal carina and extending more than 3/4 of the mesepisternum, pale green on latter 1/4 of mesepisternum; mesepimeron overall pale green with hints of yellow; metepisternum overall green with short, brown line located on metapleural suture near the base of the wings, extending ~ 1/6 the suture’s length; mesinfraepisternum pale green with apical brown spot; metepimeron green, with beige anterior portion; coxae and trochanters beige, femora dorsally dark brown and ventrally beige with black spines; tibiae pale brown with slightly darker, and smaller, spines than that of the femora; tarsi beige with dark brown edges and small, dense spines; pale brown tarsal claws that darken apically to reddish tips, claws with a small tooth located on the basal 1/4 of their length.</p><fig id="F10" position="float" orientation="portrait"><object-id xmlns:xlink="http://www.w3.org/1999/xlink" content-type="doi" xlink:type="simple">10.3897/zookeys.1128.89751.figure10</object-id><object-id xmlns:xlink="http://www.w3.org/1999/xlink" content-type="arpha" xlink:type="simple">CA6911B8-25C4-5AD7-B57B-5C7786F72A7C</object-id><label>Figure 10.</label><caption><p><italic><tp:taxon-name><tp:taxon-name-part taxon-name-part-type="genus" reg="Vanuatubasis">Vanuatubasis</tp:taxon-name-part><tp:taxon-name-part taxon-name-part-type="species" reg="santoensis">santoensis</tp:taxon-name-part></tp:taxon-name></italic> (♂ <abbrev xmlns:xlink="http://www.w3.org/1999/xlink" content-type="institution" xlink:title="Monte L. Bean Museum, Brigham Young University, Provo, Utah, USA" id="ABBRID0EAZAI" xlink:type="simple">BYU</abbrev>) <bold>A</bold> dorsal thorax <bold>B</bold> lateral terminalia <bold>C</bold> dorsal terminalia <bold>D</bold> lateral habitus <italic><tp:taxon-name><tp:taxon-name-part taxon-name-part-type="genus" reg="Vanuatubasis">V.</tp:taxon-name-part><tp:taxon-name-part taxon-name-part-type="species" reg="santoensis">santoensis</tp:taxon-name-part></tp:taxon-name></italic> (♀ <abbrev xmlns:xlink="http://www.w3.org/1999/xlink" content-type="institution" xlink:title="Monte L. Bean Museum, Brigham Young University, Provo, Utah, USA" id="ABBRID0EYZAI" xlink:type="simple">BYU</abbrev>) <bold>E</bold> dorsal thorax <bold>F</bold> lateral terminalia. Scale bars: 0.5 mm.</p></caption><graphic xmlns:xlink="http://www.w3.org/1999/xlink" xlink:href="zookeys-1128-129_article-89751__-g010.jpg" position="float" orientation="portrait" xlink:type="simple" id="oo_767336.jpg"><uri content-type="original_file" xlink:type="simple">https://binary.pensoft.net/fig/767336</uri></graphic></fig><p><bold><italic>Wings</italic></bold>: Hyaline with dark brown; pterostigma dark brown and rhombus-shaped, darkest on the edges; CuP halfway between antenodals in both wings; arculus just distal of second antenodal crossvein in both wings; discoidal cells unequal with <abbrev xmlns:xlink="http://www.w3.org/1999/xlink" xlink:title="forewing" id="ABBRID0EN1AI" xlink:type="simple">FW</abbrev> dorsal edge being 1/2 as long as <abbrev xmlns:xlink="http://www.w3.org/1999/xlink" xlink:title="hindwing" id="ABBRID0ER1AI" xlink:type="simple">HW</abbrev>. Nodal index: 13/2–2/12 in <abbrev xmlns:xlink="http://www.w3.org/1999/xlink" xlink:title="forewing" id="ABBRID0EV1AI" xlink:type="simple">FW</abbrev> and 12/2–2/11 in <abbrev xmlns:xlink="http://www.w3.org/1999/xlink" xlink:title="hindwing" id="ABBRID0EZ1AI" xlink:type="simple">HW</abbrev>.</p><p><bold><italic>Abdomen</italic></bold>: Overall beige yellow with black dorsal stripe from S1–8 and lightening towards the edges, with pale brown setae; S1 and S2 green laterally; S3–S8 yellow laterally; S9 with pale dorsal stripe; S10 pale brown; ovipositor overall beige, with darker serrated ventral edge; stylus with rounded edges, pale brown and lightening apically; gonapophysis reddish brown with slightly serrated dorsal edge. Cerci roughly triangular, dark brown, and narrowing to a rounded apex, dorsal edge straight a ventral edge slightly rounded ventrally.</p><p><bold><italic>Measurements</italic> (mm)</bold>: total length 36–39 mm, abdomen 29–33 mm, <abbrev xmlns:xlink="http://www.w3.org/1999/xlink" xlink:title="hindwing" id="ABBRID0EL2AI" xlink:type="simple">HW</abbrev> 22–24 mm (<italic>n</italic> = 9).</p></tp:treatment-sec><tp:treatment-sec sec-type="diagnosis" id="SECID0ER2AI"><title>Diagnosis.</title><p><bold>Male.</bold><italic><tp:taxon-name><tp:taxon-name-part taxon-name-part-type="genus" reg="Vanuatubasis">Vanuatubasis</tp:taxon-name-part><tp:taxon-name-part taxon-name-part-type="species" reg="santoensis">santoensis</tp:taxon-name-part></tp:taxon-name></italic> can be distinguished from other <italic><tp:taxon-name><tp:taxon-name-part taxon-name-part-type="genus" reg="Vanuatubasis">Vanuatubasis</tp:taxon-name-part></tp:taxon-name></italic> by its black pterostigma, pale blue postclypeus without any bars or maculations, dorso-posterior corner of mesostigmal plate not raised in an auricle (or if elevated, only slightly so). <bold>Female.</bold><italic><tp:taxon-name><tp:taxon-name-part taxon-name-part-type="genus" reg="Vanuatubasis">Vanuatubasis</tp:taxon-name-part><tp:taxon-name-part taxon-name-part-type="species" reg="santoensis">santoensis</tp:taxon-name-part></tp:taxon-name></italic> can be distinguished from other females in this genus, by its dark brown to black pterostigma, uniformly colored postclypeus (sometimes with pale spots), frons with a dark triangle extending from the base of the median ocelli, and the dark area on the mesepisternum reaching the black spot at the posterior end of the mesopleural suture.</p></tp:treatment-sec><tp:treatment-sec sec-type="variation" id="SECID0EY3AI"><title>Variation.</title><p><bold>Male.</bold> Postclypeal maculation more prominent than in some individuals. Pterothorax sometimes with variable short black stripes. <bold>Female.</bold> Thoracic coloring varies from yellow to green, presumably due to the age of the individual.</p></tp:treatment-sec><tp:treatment-sec sec-type="distribution" id="SECID0EC4AI"><title>Distribution.</title><p>Espiritu Santo, Vanuatu.</p></tp:treatment-sec><tp:treatment-sec><!--Section generated to contain objects referenced in tp:taxon-treatment.--><fig id="F20" position="float" orientation="portrait"><object-id xmlns:xlink="http://www.w3.org/1999/xlink" content-type="doi" xlink:type="simple">10.3897/zookeys.1128.89751.figure20</object-id><object-id xmlns:xlink="http://www.w3.org/1999/xlink" content-type="arpha" xlink:type="simple">FA80FA3A-0D1D-58C1-BDCE-F83E4CE78A52</object-id><label>Figure 20.</label><caption><p>Male dorso-posterior and dorsal terminalia of <bold>A</bold><italic><tp:taxon-name><tp:taxon-name-part taxon-name-part-type="genus" reg="Vanuatubasis">V.</tp:taxon-name-part><tp:taxon-name-part taxon-name-part-type="species" reg="bidens">bidens</tp:taxon-name-part></tp:taxon-name></italic><bold>B</bold><italic><tp:taxon-name><tp:taxon-name-part taxon-name-part-type="genus" reg="Vanuatubasis">V.</tp:taxon-name-part><tp:taxon-name-part taxon-name-part-type="species" reg="evelynae">evelynae</tp:taxon-name-part></tp:taxon-name></italic><bold>C</bold><italic><tp:taxon-name><tp:taxon-name-part taxon-name-part-type="genus" reg="Vanuatubasis">V.</tp:taxon-name-part><tp:taxon-name-part taxon-name-part-type="species" reg="insularivorum">insularivorum</tp:taxon-name-part></tp:taxon-name></italic><bold>D</bold><italic><tp:taxon-name><tp:taxon-name-part taxon-name-part-type="genus" reg="Vanuatubasis">V.</tp:taxon-name-part><tp:taxon-name-part taxon-name-part-type="species" reg="kapularum">kapularum</tp:taxon-name-part></tp:taxon-name></italic><bold>E</bold><italic><tp:taxon-name><tp:taxon-name-part taxon-name-part-type="genus" reg="Vanuatubasis">V.</tp:taxon-name-part><tp:taxon-name-part taxon-name-part-type="species" reg="malekulana">malekulana</tp:taxon-name-part></tp:taxon-name></italic><bold>F</bold><italic><tp:taxon-name><tp:taxon-name-part taxon-name-part-type="genus" reg="Vanuatubasis">V.</tp:taxon-name-part><tp:taxon-name-part taxon-name-part-type="species" reg="nunggoli">nunggoli</tp:taxon-name-part></tp:taxon-name></italic><bold>G</bold><italic><tp:taxon-name><tp:taxon-name-part taxon-name-part-type="genus" reg="Vanuatubasis">V.</tp:taxon-name-part><tp:taxon-name-part taxon-name-part-type="species" reg="santoensis">santoensis</tp:taxon-name-part></tp:taxon-name></italic>.</p></caption><graphic xmlns:xlink="http://www.w3.org/1999/xlink" xlink:href="zookeys-1128-129_article-89751__-g020.jpg" position="float" orientation="portrait" xlink:type="simple" id="oo_767346.jpg"><uri content-type="original_file" xlink:type="simple">https://binary.pensoft.net/fig/767346</uri></graphic></fig><fig id="F21" position="float" orientation="portrait"><object-id xmlns:xlink="http://www.w3.org/1999/xlink" content-type="doi" xlink:type="simple">10.3897/zookeys.1128.89751.figure21</object-id><object-id xmlns:xlink="http://www.w3.org/1999/xlink" content-type="arpha" xlink:type="simple">29CB86C1-D953-52BC-958C-B7211F13D70D</object-id><label>Figure 21.</label><caption><p>Female face and dorsal terminalia of <bold>A</bold><italic><tp:taxon-name><tp:taxon-name-part taxon-name-part-type="genus" reg="Vanuatubasis">V.</tp:taxon-name-part><tp:taxon-name-part taxon-name-part-type="species" reg="bidens">bidens</tp:taxon-name-part></tp:taxon-name></italic><bold>B</bold><italic><tp:taxon-name><tp:taxon-name-part taxon-name-part-type="genus" reg="Vanuatubasis">V.</tp:taxon-name-part><tp:taxon-name-part taxon-name-part-type="species" reg="discontinua">discontinua</tp:taxon-name-part></tp:taxon-name></italic><bold>C</bold><italic><tp:taxon-name><tp:taxon-name-part taxon-name-part-type="genus" reg="Vanuatubasis">V.</tp:taxon-name-part><tp:taxon-name-part taxon-name-part-type="species" reg="evelynae">evelynae</tp:taxon-name-part></tp:taxon-name></italic><bold>D</bold><italic><tp:taxon-name><tp:taxon-name-part taxon-name-part-type="genus" reg="Vanuatubasis">V.</tp:taxon-name-part><tp:taxon-name-part taxon-name-part-type="species" reg="insularivorum">insularivorum</tp:taxon-name-part></tp:taxon-name></italic><bold>E</bold><italic><tp:taxon-name><tp:taxon-name-part taxon-name-part-type="genus" reg="Vanuatubasis">V.</tp:taxon-name-part><tp:taxon-name-part taxon-name-part-type="species" reg="kapularum">kapularum</tp:taxon-name-part></tp:taxon-name></italic><bold>F</bold><italic><tp:taxon-name><tp:taxon-name-part taxon-name-part-type="genus" reg="Vanuatubasis">V.</tp:taxon-name-part><tp:taxon-name-part taxon-name-part-type="species" reg="malekulana">malekulana</tp:taxon-name-part></tp:taxon-name></italic><bold>G</bold><italic><tp:taxon-name><tp:taxon-name-part taxon-name-part-type="genus" reg="Vanuatubasis">V.</tp:taxon-name-part><tp:taxon-name-part taxon-name-part-type="species" reg="nunggoli">nunggoli</tp:taxon-name-part></tp:taxon-name></italic><bold>H</bold><italic><tp:taxon-name><tp:taxon-name-part taxon-name-part-type="genus" reg="Vanuatubasis">V.</tp:taxon-name-part><tp:taxon-name-part taxon-name-part-type="species" reg="rhomboides">rhomboides</tp:taxon-name-part></tp:taxon-name></italic><bold>I</bold><italic><tp:taxon-name><tp:taxon-name-part taxon-name-part-type="genus" reg="Vanuatubasis">V.</tp:taxon-name-part><tp:taxon-name-part taxon-name-part-type="species" reg="santoensis">santoensis</tp:taxon-name-part></tp:taxon-name></italic><bold>J</bold><italic><tp:taxon-name><tp:taxon-name-part taxon-name-part-type="genus" reg="Vanuatubasis">V.</tp:taxon-name-part><tp:taxon-name-part taxon-name-part-type="species" reg="xanthochroa">xanthochroa</tp:taxon-name-part></tp:taxon-name></italic>.</p></caption><graphic xmlns:xlink="http://www.w3.org/1999/xlink" xlink:href="zookeys-1128-129_article-89751__-g021.jpg" position="float" orientation="portrait" xlink:type="simple" id="oo_767347.jpg"><uri content-type="original_file" xlink:type="simple">https://binary.pensoft.net/fig/767347</uri></graphic></fig></tp:treatment-sec><ref-list><ref id="B9"><mixed-citation xmlns:xlink="http://www.w3.org/1999/xlink" xlink:type="simple"><person-group><name name-style="western"><surname>Ober</surname><given-names>S</given-names></name><name name-style="western"><surname>Staniczek</surname><given-names>A</given-names></name></person-group> (<year>2009</year>) <article-title>A new genus and species of coenagrionid damselflies (<tp:taxon-name><tp:taxon-name-part taxon-name-part-type="class">Insecta</tp:taxon-name-part></tp:taxon-name>, <tp:taxon-name><tp:taxon-name-part taxon-name-part-type="order">Odonata</tp:taxon-name-part></tp:taxon-name>, <tp:taxon-name><tp:taxon-name-part taxon-name-part-type="suborder">Zygoptera</tp:taxon-name-part></tp:taxon-name>, <tp:taxon-name><tp:taxon-name-part taxon-name-part-type="family">Coenagrionidae</tp:taxon-name-part></tp:taxon-name>) from Vanuatu.</article-title><source>Zoosystema</source><volume>31</volume>(<issue>3</issue>): <fpage>485</fpage>–<lpage>497</lpage>. <ext-link xlink:href="10.5252/z2009n3a6" ext-link-type="doi" xlink:type="simple">https://doi.org/10.5252/z2009n3a6</ext-link></mixed-citation></ref></ref-list></tp:taxon-treatment>
